# Supplementary material for: Two components of body-image disturbance are differentially associated with distinct eating disorder characteristics in healthy young women
Source: PLoS One. 2022 Jan 12;17(1):e0262513. doi: 10.1371/journal.pone.0262513 (PMC8754315; doi:10.1371/journal.pone.0262513)
Supplement: S1 Table — (XLSX) [file pone.0262513.s001.xlsx]

## Sheet: result_a
Participants No.	Perceived-actual discrepancy	Perceived-ideal discrepancy	BMI	EDI2 total (transformed)	EDI2 factor1 (transformed)	EDI2 factor2 (transformed)	EDI2 factor3 (transformed)	EDI2 factor4 (transformed)	EDI2 factor5 (transformed)	EDI2 factor6 (transformed)	EDI2 total (non-transformed)	EDI2 factor1 (non-transformed)	EDI2 factor2 (non-transformed)	EDI2 factor3 (non-transformed)	EDI2 factor4 (non-transformed)	EDI2 factor5 (non-transformed)	EDI2 factor6 (non-transformed)	Age	Menstrual cycle (1=within 1 week before menstruation or mid-menstruation, 0=other parts of menstrual cycle)	Mirror use (1=mirror is the most important means of body checking, 0=another way is the most important means of body checking)	Interval between experiment days 1 and 2
1	5.93722	-2.946	22.4329	82	8	19	15	12	16	10	276	38	52	58	36	55	30	21	1	0	4
2	12.6965	11.5975	21.3923	102	6	27	31	11	9	17	299	41	60	73	35	48	38	22	0	1	1
3	2.86227	0.0240658	19.1567	41	5	11	4	9	5	9	214	32	39	35	35	42	30	21	1	1	22
4	2.5003	22.3319	23.3378	58	13	26	0	2	6	13	231	46	59	26	23	42	34	21	1	0	1
5	4.93676	4.80182	21.6809	59	5	13	5	14	8	11	236	32	42	38	40	48	29	19	0	0	22
6	0.0576078	5.90352	19.888	55	9	18	13	1	6	7	243	41	50	55	22	42	28	21	1	0	3
7	-0.159211	13.2825	20.0372	79	16	25	5	3	16	17	262	48	58	37	28	56	38	22	0	NA	NA
8	0.755527	NA	23.9678	56	10	31	0	3	4	10	217	42	64	18	26	38	30	20	1	1	1
9	8.675	2.10445	18.5233	46	9	16	5	4	4	7	235	41	49	41	30	42	28	20	0	1	1
10	-2.43242	-2.33697	17.5814	45	4	2	5	10	13	9	238	31	31	47	37	56	29	22	0	0	1
11	6.83603	9.66957	23.4746	54	7	22	3	5	9	9	231	37	53	33	27	50	28	22	0	0	1
12	4.51682	16.1835	24.8736	63	5	24	1	3	19	12	228	28	57	28	22	60	33	23	1	1	8
13	1.86052	10.0303	20.7937	45	5	15	1	9	14	2	228	36	48	31	35	55	19	20	1	1	4
14	3.84781	9.34785	22.1986	82	13	20	17	8	11	14	275	44	53	57	33	51	34	20	0	0	1
15	5.55109	2.87906	19.3537	87	10	16	22	6	24	10	271	39	47	62	29	65	29	21	1	1	1
16	7.55282	-2.67719	20.7261	45	1	4	6	6	18	9	223	25	29	43	32	59	30	20	0	1	2
17	2.82841	-12.3274	18.6379	32	5	1	1	12	11	1	162	26	18	25	37	38	16	23	0	0	7
18	2.54647	-2.95523	20.7927	49	0	9	0	6	25	6	203	14	32	29	30	67	25	25	0	0	2
19	4.2155	-2.09895	21.9468	42	6	21	4	0	2	10	207	35	54	34	15	35	30	19	1	1	4
20	0.510082	1.34345	17.744	35	1	11	0	5	15	0	195	24	39	26	27	57	16	20	0	1	1
21	6.61282	11.1974	21.3358	33	6	17	1	3	2	3	198	34	50	27	29	33	21	22	1	1	2
22	3.20261	8.25971	18.7456	57	6	19	6	5	14	4	231	34	48	36	31	54	21	20	0	0	1
23	4.58378	6.94553	19.3163	46	14	16	0	2	2	10	218	45	48	27	28	33	29	23	1	1	3
24	7.20244	14.4292	23.6542	97	21	33	15	4	15	7	299	57	66	55	29	57	27	19	0	1	1
25	2.51472	11.5091	21.5188	59	12	26	0	4	4	14	232	42	59	29	30	35	34	20	0	0	3
26	6.28754	16.2184	23.6543	44	6	15	8	5	6	3	236	40	47	45	31	46	22	20	1	0	1
27	-0.513802	4.9879	18.2726	48	0	9	14	7	11	9	196	15	32	45	31	47	28	20	1	1	5
28	4.19908	7.76836	19.3965	29	3	14	0	3	1	10	189	29	45	26	26	34	30	21	0	1	5
29	5.86309	1.00718	17.9655	29	1	0	4	5	14	3	190	19	21	39	29	56	22	21	0	1	4
30	8.28089	1.00718	18.6054	35	1	5	12	5	5	5	194	17	27	49	29	45	23	21	0	1	3
